# Supplementary material for: Pre-Anthesis Cytokinin Applications Increase Table Grape Berry Firmness by Modulating Cell Wall Polysaccharides
Source: Plants (Basel). 2021 Dec 1;10(12):2642. doi: 10.3390/plants10122642 (PMC8708260; doi:10.3390/plants10122642)
Supplement: Supplementary file 1 [file plants-10-02642-s001.zip]

Archive with 1 entries (1 files):
- plants-1420193-supplementary.pdf
